# Supplementary material for: The Level of Selected Bacterial Phyla on the Skin Surface of Small Ruminants According to the Breed and Species
Source: Animals (Basel). 2021 Sep 18;11(9):2734. doi: 10.3390/ani11092734 (PMC8472796; doi:10.3390/ani11092734)
Supplement: Supplementary file 1 [file animals-11-02734-s001.zip]

Archive with 1 entries (1 files):
- animals-1323957-supplementary.pdf
